# Supplementary material for: Candidate Gene Association Study in Type 2 Diabetes Indicates a Role for Genes Involved in β-Cell Function as Well as Insulin Action
Source: PLoS Biol. 2003 Oct 13;1(1):e20. doi: 10.1371/journal.pbio.0000020 (PMC212698; doi:10.1371/journal.pbio.0000020)
Supplement: Table S1 — (79 KB XLS). [file pbio.0000020.st001.xls]

## Sheet: Sheet1
Table S1. Genotype Counts and Frequencies for all SNPs Gentoyped in this Study.
Genes with genomic map location and SNPs with genotype counts determined in cases and controls in the case-control cohort (CCS) and in the QT study population (Ely). Genes are identified by official HUGO Gene Nomenclature Committee symbol and SNPs are identified by a number used in this study and dbSNP reference or assay numbers.
SNPID		Gene	Map location
							Genotypes
							CCS controls				CCS cases				Ely
	dbSNP ID			SNP	allele 1	allele 2	11 (%)	12 (%)	22 (%)	11 (%)		12 (%)	22 (%)	11 (%)		12 (%)	22 (%)
1	ss12587257	SLC2A5	1p36.2	5p-25	G	A	456 (89.4)	54 (10.6)	0 (0)	456 (89.1)		56 (10.9)	0 (0)	819 (90.4)		83 (9.2)	4 (0.4)
2	ss12587258	STXBP3	1p13.2	3p+2	T	C	320 (62.3)	165 (32.1)	29 (5.6)	303 (59.1)		182 (35.5)	28 (5.5)	550 (60.2)		325 (35.6)	38 (4.2)
3	ss12587259	USF-1	1q22-q23	5p-56	A	G	199 (39.8)	231 (46.2)	70 (14)	185 (36.9)		233 (46.5)	83 (16.6)	347 (39.3)		423 (47.9)	114 (12.9)
4	ss12587260	RXRG	1q22-q23	IVS9-111	T	C	131 (26.2)	252 (50.4)	117 (23.4)	131 (26.1)		258 (51.4)	113 (22.5)	222 (25.2)		430 (48.8)	230 (26.1)
5	ss12587261			IVS9+6	G	A	317 (62.3)	176 (34.6)	16 (3.1)	335 (66.1)		149 (29.4)	23 (4.5)	557 (62.1)		291 (32.4)	49 (5.5)
6	ss12587262	NCOA1	2p23	IVS14+2094	C	T	310 (62.6)	166 (33.5)	19 (3.8)	318 (63.9)		167 (33.5)	13 (2.6)	548 (62.8)		271 (31)	54 (6.2)
7	ss12587263	SOS1	2p22-21	N1011S	A	G	513 (99.4)	3 (0.6)	0 (0)	511 (99.6)		2 (0.4)	0 (0)	909 (99.1)		8 (0.9)	0 (0)
8	ss12587264			IVS17+53	T	C	424 (82.8)	83 (16.2)	5 (1)	457 (89.3)		54 (10.5)	1 (0.2)	801 (88.3)		100 (11)	6 (0.7)
9	ss12587265	HK2	2p12	Q142H	A	T	353 (70.2)	138 (27.4)	12 (2.4)	341 (69.6)		136 (27.8)	13 (2.7)	580 (66.4)		266 (30.5)	27 (3.1)
10	ss12587266			D251	T	C	343 (67.1)	151 (29.5)	17 (3.3)	338 (67.1)		147 (29.2)	19 (3.8)	583 (67.6)		247 (28.6)	33 (3.8)
11	ss12587267			N692	C	T	154 (30.8)	241 (48.2)	105 (21)	145 (29.7)		247 (50.5)	97 (19.8)	285 (32.9)		401 (46.4)	179 (20.7)
12	ss12587268			R844K	G	A	497 (97.6)	11 (2.2)	1 (0.2)	498 (96.9)		15 (2.9)	1 (0.2)	884 (97.5)		23 (2.5)	0 (0)
13	ss12587269	GRB14	2q22-q24	IVS11+9	A	G	269 (52.2)	199 (38.6)	47 (9.1)	261 (50.6)		214 (41.5)	41 (7.9)	461 (52.4)		354 (40.2)	65 (7.4)
14	ss12587270			IVS7+78	C	T	389 (76.1)	115 (22.5)	7 (1.4)	394 (76.5)		111 (21.6)	10 (1.9)	694 (76.9)		191 (21.2)	17 (1.9)
15	ss12587271	NEUROD1	2q32	A45T	G	A	214 (42.3)	211 (41.7)	81 (16)	219 (42.8)		222 (43.4)	71 (13.9)	350 (39.6)		421 (47.7)	112 (12.7)
16	ss12587272	IRS1	2q36	A805	A	G	407 (81.4)	90 (18)	3 (0.6)	417 (82.1)		86 (16.9)	5 (1)	747 (82.6)		152 (16.8)	5 (0.6)
17	ss12587273			G235	G	A	448 (87.7)	60 (11.7)	3 (0.6)	442 (86.5)		68 (13.3)	1 (0.2)	757 (87.1)		110 (12.7)	2 (0.2)
18	ss12587274	CAV3	3p25	N33	C	T	309 (60.5)	176 (34.4)	26 (5.1)	298 (58.2)		178 (34.8)	36 (7)	524 (58.3)		336 (37.4)	39 (4.3)
19	ss12587275	PPARG	3p25	P12A	C	G	417 (81)	87 (16.9)	11 (2.1)	405 (78.5)		105 (20.3)	6 (1.2)	705 (77.9)		181 (20)	19 (2.1)
20	ss12587276			H447	C	T	390 (78.2)	98 (19.6)	11 (2.2)	394 (77)		107 (20.9)	11 (2.1)	707 (77.4)		186 (20.4)	21 (2.3)
21	ss12587277	SLC2A2	3q26.1-q26.2	IVS5-15	C	T	398 (77.4)	109 (21.2)	7 (1.4)	361 (70.5)		145 (28.3)	6 (1.2)	678 (75.4)		205 (22.8)	16 (1.8)
22	ss12587278			IVS4b+54	A	G	258 (50.7)	209 (41.1)	42 (8.3)	245 (48.4)		213 (42.1)	48 (9.5)	452 (51.4)		362 (41.2)	65 (7.4)
23	ss12587279			T198	G	A	420 (81.9)	89 (17.3)	4 (0.8)	392 (76.4)		115 (22.4)	6 (1.2)	717 (80)		167 (18.6)	12 (1.3)
24	ss12587280			T110I	C	T	391 (77.7)	105 (20.9)	7 (1.4)	359 (70.1)		146 (28.5)	7 (1.4)	664 (74.4)		212 (23.8)	16 (1.8)
25	ss12587281			5p-356	A	G	268 (52.4)	206 (40.3)	37 (7.2)	253 (50.3)		206 (41)	44 (8.7)	468 (51.9)		370 (41.1)	63 (7)
26	ss12587282			5p-434	C	T	422 (81.8)	90 (17.4)	4 (0.8)	393 (76.9)		113 (22.1)	5 (1)	722 (80.4)		162 (18)	14 (1.6)
27	ss12587283	PIK3CA	3q26.3	IVS5-30	G	A	504 (98.8)	6 (1.2)	0 (0)	504 (99.2)		4 (0.8)	0 (0)	854 (98.4)		14 (1.6)	0 (0)
28	ss12587284	AHSG	3q27	IVS6-142	G	A	153 (29.7)	258 (50)	105 (20.3)	149 (28.9)		256 (49.6)	111 (21.5)	269 (30.4)		431 (48.6)	186 (21)
29	ss12587285	PPARGC1	4p15.1	R611H	G	A	508 (99.2)	4 (0.8)	0 (0)	504 (99.8)		1 (0.2)	0 (0)	908 (99.9)		1 (0.1)	0 (0)
30	ss12587286			T528	G	A	164 (32.7)	234 (46.6)	104 (20.7)	191 (37.7)		233 (46)	83 (16.4)	295 (32.8)		448 (49.8)	156 (17.4)
31	ss12587287			G482S	G	A	211 (41.6)	215 (42.4)	81 (16)	230 (44.7)		226 (44)	58 (11.3)	356 (39.4)		436 (48.3)	111 (12.3)
32	ss12587288			IVS4-11	T	C	453 (88.5)	59 (11.5)	0 (0)	435 (84.8)		78 (15.2)	0 (0)	785 (87)		113 (12.5)	4 (0.4)
33	ss12587289	GC	4q12-q13	E432D	G	T	154 (30.6)	254 (50.5)	95 (18.9)	166 (33)		249 (49.5)	88 (17.5)	303 (34.2)		441 (49.7)	143 (16.1)
34	ss12587290			C299	T	C	505 (99.4)	3 (0.6)	0 (0)	511 (99.6)		2 (0.4)	0 (0)	893 (99.4)		5 (0.6)	0 (0)
35	ss12587291			IVS2+73	T	C	363 (70.6)	141 (27.4)	10 (1.9)	363 (70.3)		140 (27.1)	13 (2.5)	617 (68.4)		261 (28.9)	24 (2.7)
36	ss12587292			5P-39	C	T	453 (88.8)	55 (10.8)	2 (0.4)	455 (89.9)		51 (10.1)	0 (0)	813 (90)		86 (9.5)	4 (0.4)
37	ss12587293	FABP2	4q28-31	V119	A	G	259 (51.6)	200 (39.8)	43 (8.6)	233 (46.3)		221 (43.9)	49 (9.7)	382 (43.7)		399 (45.7)	93 (10.6)
38	ss12587294	CPE	4q32.3	IVS5+44	T	C	451 (88.8)	55 (10.8)	2 (0.4)	456 (89.9)		48 (9.5)	3 (0.6)	781 (86.3)		123 (13.6)	1 (0.1)
39	ss12587295			IVS5-73	T	C	453 (88.6)	57 (11.2)	1 (0.2)	456 (90.3)		47 (9.3)	2 (0.4)	767 (86.1)		123 (13.8)	1 (0.1)
40	ss12587296	PIK3R1	5q12-q13	IVS2+80	A	C	341 (67.9)	147 (29.3)	14 (2.8)	317 (62.3)		173 (34)	19 (3.7)	590 (66.7)		267 (30.2)	27 (3.1)
41	ss12587297			IVS2-21	G	A	194 (37.9)	242 (47.3)	76 (14.8)	199 (38.7)		240 (46.7)	75 (14.6)	356 (40.1)		412 (46.4)	120 (13.5)
42	ss12587298			IVS4+82	A	G	319 (65.6)	151 (31.1)	16 (3.3)	293 (57.6)		192 (37.7)	24 (4.7)	554 (60.6)		311 (34)	49 (5.4)
43	ss12587299	GLP1R	6p21	G168S	C	T	232 (46.2)	221 (44)	49 (9.8)	227 (44.2)		220 (42.9)	66 (12.9)	394 (44)		398 (44.5)	103 (11.5)
44	ss12587300			F260L	C	A	149 (29.6)	247 (49.1)	107 (21.3)	169 (33.5)		250 (49.5)	86 (17)	288 (32)		440 (48.9)	172 (19.1)
45	ss12587301			IVS9-17	C	T	493 (95.9)	20 (3.9)	1 (0.2)	485 (94.5)		28 (5.5)	0 (0)	866 (94.7)		47 (5.1)	1 (0.1)
46	ss12587302			I400	C	A	127 (25)	260 (51.2)	121 (23.8)	139 (27.4)		256 (50.5)	112 (22.1)	229 (25.9)		461 (52.1)	195 (22)
47	ss12587303			3p+853	G	C	427 (82.8)	82 (15.9)	7 (1.4)	417 (80.8)		91 (17.6)	8 (1.6)	756 (83.1)		151 (16.6)	3 (0.3)
48	ss12587304	FOXO3A	6q21	IVS1+13183	G	A	199 (38.9)	242 (47.4)	70 (13.7)	201 (39.3)		236 (46.2)	74 (14.5)	345 (37.7)		421 (46)	150 (16.4)
49	ss12587305	FYN	6q21	IVS3+25	A	G	475 (92.2)	40 (7.8)	0 (0)	468 (91.1)		44 (8.6)	2 (0.4)	836 (91.2)		78 (8.5)	3 (0.3)
50	ss12587306	ENPP1	6q22-q23	K121Q	A	C	375 (76.4)	107 (21.8)	9 (1.8)	380 (74.7)		121 (23.8)	8 (1.6)	667 (72.6)		233 (25.4)	19 (2.1)
51	ss12587307			R834T	G	C	514 (99.6)	2 (0.4)	0 (0)	511 (99.8)		1 (0.2)	0 (0)	908 (98.9)		10 (1.1)	0 (0)
52	ss12587308	RPS6KA2	6q27	G36	T	C	301 (60.8)	174 (35.2)	20 (4)	317 (63.9)		163 (32.9)	16 (3.2)	537 (63.8)		267 (31.7)	38 (4.5)
53	ss12587309	ADCYAP1R1	7p14	IVS2+12	G	A	395 (79.3)	96 (19.3)	7 (1.4)	405 (79.4)		101 (19.8)	4 (0.8)	680 (76.2)		204 (22.9)	8 (0.9)
54	ss12587310	GCK	7p15.3-p15.1	IVS6+38	C	T	135 (26.2)	246 (47.8)	134 (26)	130 (25.3)		265 (51.7)	118 (23)	210 (23.7)		420 (47.4)	257 (29)
55	ss12587311	GRB10	7p12-p11.2	IVS1+80	A	G	227 (45.2)	228 (45.4)	47 (9.4)	233 (45.7)		229 (44.9)	48 (9.4)	422 (46.9)		393 (43.7)	85 (9.4)
56	ss12587312	PPP1R3A	7q11.23	D905Y	G	T	407 (80.4)	91 (18)	8 (1.6)	408 (79.8)		96 (18.8)	7 (1.4)	728 (82.4)		148 (16.8)	7 (0.8)
57	ss12587313			IVS3-76	A	G	400 (77.5)	109 (21.1)	7 (1.4)	394 (76.2)		118 (22.8)	5 (1)	700 (76.6)		204 (22.3)	10 (1.1)
58	ss12587314			G45S	G	A	508 (98.6)	7 (1.4)	0 (0)	511 (99)		5 (1)	0 (0)	907 (98.7)		12 (1.3)	0 (0)
59	ss12587315	PAX4	7q32	W349X	G	A	326 (63.5)	164 (32)	23 (4.5)	302 (58.9)		182 (35.5)	29 (5.7)	546 (62.8)		282 (32.4)	42 (4.8)
60	ss12587316	NOS3	7q36	IVS2+42	G	A	374 (72.8)	131 (25.5)	9 (1.8)	371 (72)		137 (26.6)	7 (1.4)	657 (72.6)		233 (25.7)	15 (1.7)
61	ss12587317			IVS6-26	A	G	152 (29.9)	256 (50.4)	100 (19.7)	142 (27.8)		267 (52.3)	102 (20)	300 (34.7)		405 (46.8)	160 (18.5)
62	ss12587318			IVS11-30	G	A	149 (30)	241 (48.5)	107 (21.5)	150 (30)		248 (49.6)	102 (20.4)	246 (28.6)		401 (46.7)	212 (24.7)
63	ss12587319			IVS25+15	G	A	299 (60.2)	172 (34.6)	26 (5.2)	309 (61.6)		170 (33.9)	23 (4.6)	526 (59.8)		311 (35.4)	42 (4.8)
64	ss12587320	ADRB3	8p12-p11.2	3p+250	G	C	429 (83.8)	81 (15.8)	2 (0.4)	436 (84.5)		76 (14.7)	4 (0.8)	770 (84.7)		138 (15.2)	1 (0.1)
65	ss12587321	FABP4	8q21	IVS1-16	C	T	374 (72.8)	123 (23.9)	17 (3.3)	365 (71.2)		136 (26.5)	12 (2.3)	665 (72.8)		228 (24.9)	21 (2.3)
66	ss12587322	ENPP2	8q24.1	IVS17-67	C	T	135 (26.5)	251 (49.3)	123 (24.2)	120 (23.4)		252 (49.2)	140 (27.3)	244 (28.2)		394 (45.6)	226 (26.2)
67	ss12587323			IVS10-38	A	G	418 (81.6)	91 (17.8)	3 (0.6)	418 (82.3)		87 (17.1)	3 (0.6)	741 (81.3)		164 (18)	7 (0.8)
68	ss12587324	FBP1	9q22.3	3p+21	T	C	146 (28.4)	232 (45.1)	136 (26.5)	119 (23.1)		265 (51.5)	131 (25.4)	233 (25.8)		471 (52.2)	198 (22)
69	ss12587325			IVS3+7	C	T	222 (44.7)	211 (42.5)	64 (12.9)	209 (40.9)		244 (47.7)	58 (11.4)	414 (45.9)		414 (45.9)	73 (8.1)
70	ss12587326	HK1	10q22	L26	C	G	199 (39.4)	236 (46.7)	70 (13.9)	185 (37)		238 (47.6)	77 (15.4)	311 (35)		427 (48.1)	150 (16.9)
71	ss12587327			IVS14+27	C	T	119 (24)	261 (52.6)	116 (23.4)	145 (29)		238 (47.6)	117 (23.4)	229 (25.7)		446 (50.1)	216 (24.2)
72	ss12587328	INS	11p15.5	3p+9	C	T	307 (60.8)	182 (36)	16 (3.2)	289 (57.7)		181 (36.1)	31 (6.2)	517 (58)		326 (36.6)	48 (5.4)
73	ss12587329	PDE3B	11p15.1	R463	G	A	183 (36.5)	234 (46.7)	84 (16.8)	185 (37.3)		232 (46.8)	79 (15.9)	307 (34.1)		432 (48)	161 (17.9)
74	ss12587330	KCNJ11	11p15.1	3p+215	C	T	177 (35)	230 (45.5)	98 (19.4)	211 (41.7)		232 (45.8)	63 (12.5)	333 (36.9)		455 (50.4)	114 (12.6)
75	ss12587331			K381	A	G	485 (94.9)	26 (5.1)	0 (0)	491 (96.3)		19 (3.7)	0 (0)	871 (95.9)		37 (4.1)	0 (0)
76	ss12587332			A190	C	T	228 (45.1)	217 (43)	60 (11.9)	260 (51.3)		208 (41)	39 (7.7)	400 (44.7)		416 (46.5)	78 (8.7)
77	rs5219			E23K	C	T	212 (42.9)	225 (45.5)	57 (11.5)	198 (39.7)		220 (44.1)	81 (16.2)	350 (39.1)		434 (48.5)	111 (12.4)
78	ss12587333	ABCC8	11p15.1	V1572I	G	A	452 (89.2)	55 (10.8)	0 (0)	460 (89.3)		55 (10.7)	0 (0)	776 (86.6)		120 (13.4)	0 (0)
79	ss12587334			IVS38+54	C	G	214 (42)	239 (46.9)	57 (11.2)	191 (37.5)		229 (45)	89 (17.5)	343 (38.1)		442 (49.1)	115 (12.8)
80	ss12587335			IVS33+62	A	G	226 (45.1)	227 (45.3)	48 (9.6)	229 (45.9)		214 (42.9)	56 (11.2)	392 (46)		378 (44.3)	83 (9.7)
81	ss12587336			A1369S	T	G	205 (41.1)	238 (47.7)	56 (11.2)	189 (37.6)		225 (44.8)	88 (17.5)	339 (37.8)		446 (49.8)	111 (12.4)
82	ss12587337			IVS19+123	T	C	264 (53.3)	193 (39)	38 (7.7)	281 (55.9)		190 (37.8)	32 (6.4)	523 (59)		312 (35.2)	52 (5.9)
83	ss12587338			IVS19+93	T	C	262 (52.5)	199 (39.9)	38 (7.6)	270 (54.1)		198 (39.7)	31 (6.2)	514 (58)		325 (36.7)	47 (5.3)
84	ss12587339			IVS18-36	C	T	347 (68.8)	152 (30.2)	5 (1)	354 (69.1)		141 (27.5)	17 (3.3)	658 (73.4)		212 (23.7)	26 (2.9)
85	ss12587340			T759	C	T	457 (90.1)	46 (9.1)	4 (0.8)	466 (90.5)		46 (8.9)	3 (0.6)	816 (89.9)		89 (9.8)	3 (0.3)
86	ss12587341			IVS15-3	C	T	177 (35.7)	243 (49)	76 (15.3)	178 (35.2)		249 (49.3)	78 (15.4)	300 (33.3)		437 (48.6)	163 (18.1)
87	ss12587342			K649	G	A	350 (71.9)	133 (27.3)	4 (0.8)	361 (70.5)		135 (26.4)	16 (3.1)	668 (73.9)		213 (23.6)	23 (2.5)
88	ss12587343			H562	C	T	131 (26.6)	244 (49.6)	117 (23.8)	138 (27.7)		250 (50.1)	111 (22.2)	235 (27.4)		412 (48.1)	210 (24.5)
89	ss12587344			IVS11-74	G	A	345 (68.6)	153 (30.4)	5 (1)	369 (72.6)		125 (24.6)	14 (2.8)	655 (71.7)		232 (25.4)	26 (2.8)
90	ss12587345			IVS11-97	A	C	368 (74.3)	119 (24)	8 (1.6)	352 (71.5)		122 (24.8)	18 (3.7)	588 (70)		217 (25.8)	35 (4.2)
91	ss12587346			IVS4+14	C	T	216 (42.9)	216 (42.9)	72 (14.3)	206 (41.3)		232 (46.5)	61 (12.2)	360 (40)		420 (46.7)	120 (13.3)
92	ss12587347			A110	C	T	461 (90)	50 (9.8)	1 (0.2)	474 (92.9)		36 (7.1)	0 (0)	837 (92.1)		67 (7.4)	5 (0.6)
93	ss12587348			P69	T	C	147 (29.2)	253 (50.3)	103 (20.5)	157 (30.8)		227 (44.6)	125 (24.6)	224 (25.2)		437 (49.1)	229 (25.7)
94	ss12587349	PAX6	11p13	IVS9-12	C	T	464 (91)	45 (8.8)	1 (0.2)	457 (90.7)		46 (9.1)	1 (0.2)	837 (92.7)		66 (7.3)	0 (0)
95	ss12587350	GAL	11q13.3-q13.5	IVS4+16	C	T	251 (50.4)	207 (41.6)	40 (8)	278 (55.2)		195 (38.7)	31 (6.2)	503 (55.5)		324 (35.7)	80 (8.8)
96	ss12587351	INPPL1	11q23	S329	A	G	353 (68.9)	143 (27.9)	16 (3.1)	342 (66.8)		150 (29.3)	20 (3.9)	644 (70.2)		250 (27.3)	23 (2.5)
97	ss12587352	G6PT1	11q23.3	T408	G	A	302 (61.5)	171 (34.8)	18 (3.7)	299 (61.3)		167 (34.2)	22 (4.5)	531 (60)		311 (35.1)	43 (4.9)
98	ss12587353	ABCC9	12p12.1	IVS31+102	G	A	333 (66.6)	153 (30.6)	14 (2.8)	356 (71.1)		136 (27.1)	9 (1.8)	649 (71.5)		233 (25.7)	26 (2.9)
99	ss12587354			IVS13-66	A	G	307 (60.9)	176 (34.9)	21 (4.2)	293 (58.5)		179 (35.7)	29 (5.8)	564 (62.6)		290 (32.2)	47 (5.2)
100	ss12587355			IVS13-76	A	C	322 (63.5)	170 (33.5)	15 (3)	301 (59.4)		177 (34.9)	29 (5.7)	588 (67.1)		247 (28.2)	41 (4.7)
101	ss12587356			IVS3-194	A	G	351 (69.5)	147 (29.1)	7 (1.4)	349 (68.4)		150 (29.4)	11 (2.2)	653 (72.2)		225 (24.9)	27 (3)
102	ss12587357	GYS2	12p12.2	IVS6-17	G	A	307 (60.3)	173 (34)	29 (5.7)	297 (58.7)		179 (35.4)	30 (5.9)	516 (57)		339 (37.5)	50 (5.5)
103	ss12587358	PFKM	12q13.3	A778	T	G	193 (38.2)	230 (45.5)	82 (16.2)	203 (40.8)		227 (45.6)	68 (13.7)	355 (41.1)		383 (44.4)	125 (14.5)
104	ss12587359	GPD1	12q12-q13	I339	C	T	204 (40.2)	223 (44)	80 (15.8)	190 (37.2)		258 (50.5)	63 (12.3)	357 (39.9)		408 (45.6)	130 (14.5)
105	ss12587360	PPP1CC	12q24.1-q24.2	C273	G	A	374 (76)	107 (21.7)	11 (2.2)	373 (75.8)		103 (20.9)	16 (3.3)	637 (76.2)		187 (22.4)	12 (1.4)
106	ss12587361	TCF1	12q24.2	IVS8+29	C	T	338 (66.4)	154 (30.3)	17 (3.3)	344 (66.8)		157 (30.5)	14 (2.7)	601 (67.1)		266 (29.7)	29 (3.2)
107	ss12587362	CDX2	13q12.3	S293P	T	C	343 (68.2)	145 (28.8)	15 (3)	355 (69.3)		138 (27)	19 (3.7)	595 (67.2)		264 (29.8)	27 (3)
108	ss12587363	SOS2		P1318	G	A	337 (68.1)	148 (29.9)	10 (2)	329 (66.7)		147 (29.8)	17 (3.4)	610 (70.6)		234 (27.1)	20 (2.3)
109	ss12587364		14q21	N744	T	C	241 (46.9)	227 (44.2)	46 (8.9)	228 (44.4)		228 (44.4)	58 (11.3)	426 (46.8)		404 (44.4)	80 (8.8)
110	ss12587365	AKT1	14q32.32	IVS12+32	G	A	490 (99.2)	4 (0.8)	0 (0)	505 (99.6)		2 (0.4)	0 (0)	885 (99.2)		7 (0.8)	0 (0)
111	ss12587366	SGNE1	15q13-q14	IVS2-32	C	T	302 (62.1)	159 (32.7)	25 (5.1)	296 (59.9)		174 (35.2)	24 (4.9)	551 (62.3)		297 (33.6)	37 (4.2)
112	ss12587367	LIPC	15q21-q23	T224	G	C	136 (26.7)	252 (49.5)	121 (23.8)	143 (27.9)		236 (46.1)	133 (26)	223 (24.4)		459 (50.3)	231 (25.3)
113	ss12587368			N215S	A	G	205 (39.8)	236 (45.8)	74 (14.4)	205 (39.8)		228 (44.3)	82 (15.9)	326 (38.2)		402 (47.1)	126 (14.8)
114	ss12587369			IVS1+49	C	T	348 (68.1)	144 (28.2)	19 (3.7)	374 (73.8)		122 (24.1)	11 (2.2)	611 (68.8)		260 (29.3)	17 (1.9)
115	ss12587370	CETP	16q21	IVS15+151	A	G	235 (46.9)	219 (43.7)	47 (9.4)	221 (44.5)		235 (47.3)	41 (8.2)	390 (43.5)		394 (44)	112 (12.5)
116	ss12587371			IVS12-14	C	T	207 (40.6)	251 (49.2)	52 (10.2)	202 (39.6)		243 (47.6)	65 (12.7)	422 (47.5)		381 (42.9)	86 (9.7)
117	ss12587372			IVS9+29	A	G	343 (68.1)	147 (29.2)	14 (2.8)	329 (64.9)		166 (32.7)	12 (2.4)	610 (67.8)		266 (29.6)	24 (2.7)
118	ss12587373	SLC2A4	17p13	A358V	C	T	511 (99)	5 (1)	0 (0)	506 (98.4)		8 (1.6)	0 (0)	904 (98.6)		13 (1.4)	0 (0)
119	ss12587374			T79S	C	G	511 (99.4)	3 (0.6)	0 (0)	510 (99.2)		4 (0.8)	0 (0)	913 (99.5)		5 (0.5)	0 (0)
120	ss12587375	GRB7	17q12	IVS1+13	G	A	373 (73.3)	129 (25.3)	7 (1.4)	385 (76.2)		109 (21.6)	11 (2.2)	671 (75.5)		204 (22.9)	14 (1.6)
121	ss12587376	TCF2	17cen-q21.3	IVS8-22	C	T	305 (59.2)	184 (35.7)	26 (5)	309 (60.7)		182 (35.8)	18 (3.5)	563 (63.8)		277 (31.4)	43 (4.9)
122	ss12587377			IVS6+27	T	C	395 (77.5)	106 (20.8)	9 (1.8)	389 (76.6)		106 (20.9)	13 (2.6)	636 (74.6)		198 (23.2)	19 (2.2)
123	ss12587378	PYY	17q21.1	IVS3+68	C	T	430 (85.5)	71 (14.1)	2 (0.4)	398 (80.1)		93 (18.7)	6 (1.2)	738 (82.7)		148 (16.6)	6 (0.7)
124	ss12587379	GH1	17q24.2	V136I	G	A	499 (96.7)	17 (3.3)	0 (0)	498 (96.9)		16 (3.1)	0 (0)	897 (97.8)		19 (2.1)	1 (0.1)
125	ss12587380	GRB2	17q24-q25	IVS4-45	G	C	283 (55.6)	186 (36.5)	40 (7.9)	277 (54.3)		205 (40.2)	28 (5.5)	524 (59.1)		324 (36.6)	38 (4.3)
126	ss12587381	INSR	19p13.3-p13.2	3p+104	G	A	355 (70.6)	128 (25.4)	20 (4)	353 (70)		134 (26.6)	17 (3.4)	624 (69.7)		240 (26.8)	31 (3.5)
127	ss12587382			H1085	C	T	336 (65.1)	157 (30.4)	23 (4.5)	323 (62.6)		170 (32.9)	23 (4.5)	595 (66)		265 (29.4)	41 (4.6)
128	ss12587383			F669	C	T	445 (87.3)	63 (12.4)	2 (0.4)	440 (85.4)		73 (14.2)	2 (0.4)	790 (88.6)		100 (11.2)	2 (0.2)
129	ss12587384			A550	G	A	283 (56.4)	180 (35.9)	39 (7.8)	294 (58.8)		177 (35.4)	29 (5.8)	505 (56.2)		345 (38.4)	49 (5.5)
130	ss12587385			IVS7+28	A	C	292 (57.6)	175 (34.5)	40 (7.9)	280 (55.9)		190 (37.9)	31 (6.2)	510 (56.2)		345 (38)	53 (5.8)
131	ss12587386			IVS6+43	G	T	349 (70.5)	124 (25.1)	22 (4.4)	311 (61.8)		167 (33.2)	25 (5)	588 (68.3)		246 (28.6)	27 (3.1)
132	ss12587387			IVS6+31	T	C	167 (33.3)	239 (47.7)	95 (19)	171 (34.1)		222 (44.2)	109 (21.7)	305 (33.7)		441 (48.8)	158 (17.5)
133	ss12587388	AKT2	19q13.1-q13.2	IVS9-28	G	A	232 (46.9)	215 (43.4)	48 (9.7)	255 (51.7)		199 (40.4)	39 (7.9)	445 (49.6)		371 (41.4)	81 (9)
134	ss12587389	LIPE	19q13.2	A194V	C	T	494 (98.4)	8 (1.6)	0 (0)	497 (99)		5 (1)	0 (0)	900 (98.7)		12 (1.3)	0 (0)
135	ss12587390	GYS1	19q13.3	F342	C	T	270 (52.6)	202 (39.4)	41 (8)	270 (52.7)		192 (37.5)	50 (9.8)	424 (48.1)		382 (43.4)	75 (8.5)
136	ss12587391	PPP2R1A	19q12	IVS6-21	G	C	436 (85.2)	73 (14.3)	3 (0.6)	439 (85.4)		72 (14)	3 (0.6)	808 (88)		108 (11.8)	2 (0.2)
137	ss12587392	PLCG1	20q12-q13.1	S279G	A	G	362 (71.1)	131 (25.7)	16 (3.1)	341 (67)		158 (31)	10 (2)	628 (68.8)		263 (28.8)	22 (2.4)
138	ss12587393	HNF4A	20q12-13.1	V49M	G	A	413 (80.8)	93 (18.2)	5 (1)	388 (76.2)		114 (22.4)	7 (1.4)	734 (81.5)		157 (17.4)	10 (1.1)
139	ss12587394			IVS1b-38	T	C	146 (28.9)	265 (52.5)	94 (18.6)	167 (32.7)		242 (47.5)	101 (19.8)	291 (32.5)		453 (50.6)	151 (16.9)
140	ss12587395			IVS1b-5	C	T	280 (55.8)	196 (39)	26 (5.2)	312 (61.5)		167 (32.9)	28 (5.5)	531 (58.7)		322 (35.6)	51 (5.6)
141	ss12587396	PCK1	20q13.31	5p-1399	C	T	144 (28.5)	262 (51.8)	100 (19.8)	160 (31.6)		244 (48.1)	103 (20.3)	245 (27.1)		448 (49.6)	211 (23.3)
142	ss12587397			5p-534	G	C	143 (28.4)	257 (51.1)	103 (20.5)	156 (31.3)		243 (48.7)	100 (20)	228 (27.7)		418 (50.7)	178 (21.6)
143	ss12587398			L23	A	G	131 (25.4)	267 (51.7)	118 (22.9)	143 (27.7)		252 (48.7)	122 (23.6)	215 (23.5)		458 (50.1)	242 (26.4)
144	ss12587399			IVS2-66	C	T	385 (78.1)	103 (20.9)	5 (1)	382 (78.6)		97 (20)	7 (1.4)	698 (77)		189 (20.8)	20 (2.2)
145	ss12587400			I94	C	T	323 (65.4)	150 (30.4)	21 (4.3)	318 (63.6)		159 (31.8)	23 (4.6)	573 (64)		287 (32.1)	35 (3.9)
146	ss12587401			S154	G	A	120 (23.5)	261 (51.2)	129 (25.3)	117 (22.9)		254 (49.8)	139 (27.3)	240 (27.4)		423 (48.3)	212 (24.2)
147	ss12587402			S163	G	A	114 (22.6)	261 (51.8)	129 (25.6)	115 (22.7)		252 (49.7)	140 (27.6)	235 (26.7)		426 (48.5)	218 (24.8)
148	ss12587403			IVS4-44	C	G	137 (26.9)	244 (47.9)	128 (25.1)	113 (22)		270 (52.5)	131 (25.5)	228 (25.6)		444 (49.9)	217 (24.4)
149	ss12587404			I267V	A	G	395 (77.8)	108 (21.3)	5 (1)	391 (78.2)		102 (20.4)	7 (1.4)	686 (77.6)		184 (20.8)	14 (1.6)
150	ss12587405			G380	C	T	268 (53.3)	210 (41.7)	25 (5)	266 (53)		204 (40.6)	32 (6.4)	458 (51)		382 (42.5)	58 (6.5)
151	ss12587406			3p+120	T	G	205 (40.2)	239 (46.9)	66 (12.9)	211 (41.4)		231 (45.3)	68 (13.3)	351 (38.7)		444 (49)	112 (12.3)
152	ss12587407	KCNJ6	21q22.13-q22.2	P149	G	A	325 (63)	175 (33.9)	16 (3.1)	316 (61.4)		182 (35.3)	17 (3.3)	562 (62.1)		305 (33.7)	38 (4.2)
